# Supplementary material for: A Risk Prediction Model and Risk Score of SARS-CoV-2 Infection Following Healthcare-Related Exposure
Source: Trop Med Infect Dis. 2022 Sep 14;7(9):248. doi: 10.3390/tropicalmed7090248 (PMC9505412; doi:10.3390/tropicalmed7090248)
Supplement: Supplementary file 1 [file tropicalmed-07-00248-s001.zip]

Archive with 1 entries (1 files):
- tropicalmed-1911094-supplementary.pdf
